# Supplementary material for: The Arabidopsis circadian clock protein PRR5 interacts with and stimulates ABI5 to modulate abscisic acid signaling during seed germination
Source: Plant Cell. 2021 Jun 21;33(9):3022–41. doi: 10.1093/plcell/koab168 (PMC8462813; doi:10.1093/plcell/koab168)
Supplement: koab168_Supplementary_Data [file koab168_supplementary_data.zip]

Archive with 3 entries (3 files):
- tpc.00998.2020-s01.pdf
- tpc.00998.2020-s02.xlsx
- tpc.00998.2020-s03.pdf
