# Supplementary material for: The Arabidopsis circadian clock protein PRR5 interacts with and stimulates ABI5 to modulate abscisic acid signaling during seed germination
Source: Plant Cell. 2021 Jun 21;33(9):3022–41. doi: 10.1093/plcell/koab168 (PMC8462813; doi:10.1093/plcell/koab168)
Supplement: koab168_Supplementary_Data [file koab168_supplementary_data.zip › tpc.00998.2020-s02.xlsx]

## Sheet: Primers Used for Cloning
Supplemental Data Set S1. Yang et al. (2021). Plant Cell
Supplemental Data Set S1: Primers Used for Cloning, RT-qPCR, and ChIP analysis.
Purpose		Plasmid Name		Constructs		Sequence (5'->3')					Enzyme site
Yeast two-hybrid		pGBKT7		BD-PRR5		ATACATATGATGACTAGTAGCGAGGAAGTAGTTGAA					NdeI
						ATAGAATTCCTATGGAGCTTGTGTGGATTGGA					E.coRI
Yeast two-hybrid		pGBKT7		BD-PRR51-180		ATACATATGATGACTAGTAGCGAGGAAGTAGTTGAA					NdeI
						ATAGAATTCAAAGCTATCAGGAGCAAGTGAAGTT					E.coRI
Yeast two-hybrid		pGBKT7		BD-PRR5172-558		ATACATATGCAAACTTCACTTGCTCCTGATAGC					NdeI
						ATAGAATTCTGGAGCTTGTGTGGATTGGAC					E.coRI
Yeast two-hybrid		pGBKT7		BD-PRR5502-558		ATACATATGAAAATTCAGCAATCTCTTCAACGA					NdeI
						ATAGAATTCTGGAGCTTGTGTGGATTGGAC					E.coRI
Yeast two-hybrid		pGBKT7		BD-PRR7		ATACATATGATGAATGCTAATGAGGAGGG					NdeI
						ATAGAATTCTTAGCTATCCTCAATGTTTTTTATGTC					E.coRI
Yeast two-hybrid		pGBKT7		BD-PRR9		ATACATATGATGGGGGAGATTGTGGTTTTAA					NdeI
						ATAGAATTCTCATGATTTTGTAGACGCGTCTG					E.coRI
Yeast two-hybrid		pGBKT7		BD-PRR3		ATACATATGATGTGTTTTAATAACATTGAAACTGGTG					NdeI
						ATAGAATTCCTATGGAGCTTGTGTGGATTGGA					E.coRI
Yeast two-hybrid		pGBKT7		BD-TOC1		ATACATATGATGGGAGAGAGCAAACGCAC					NdeI
						ATAGAATTCTCAGAGGAACATTCTTAAGTAATCATC					E.coRI
Yeast two-hybrid		pGBKT7		BD-CCA1		ATACATATGATGGAGACAAATTCGTCTGGAGA					NdeI
						ATAGAATTCTCATGTGGAAGCTTGAGTTTCC					E.coRI
Yeast two-hybrid		pGBKT7		BD-LHY		ATACATATGATGGATACTAATACATCTGGAGAAGAATT					NdeI
						ATAGGATCCTCATGTAGAAGCTTCTCCTTCCAAT					BamHI
Yeast two-hybrid		pGBKT7		AD-ABI5		ATAGAATTCTCAGAGCGAGAAGTAGAGTCGTCC					E.coRI
						ATAGGATCCTTAGAGTGGACAACTCGGGTTCC					BamHI
Yeast two-hybrid		pGADT7		AD-ABI51-164		ATAGAATTCTCAGAGCGAGAAGTAGAGTCGTCC					E.coRI
						ATAGGATCCTTATATCTCAGACCAAACCTCATCAACAG					BamHI
Yeast two-hybrid		pGADT7		AD-ABI5165-442		ATAGAATTCCATAGAGGTGGTGGTAGCGGTAAT					E.coRI
						ATAGGATCCTTAGAGTGGACAACTCGGGTTCC					BamHI
Yeast two-hybrid		pGADT7		AD-ABI5165-220		ATAGAATTCCATAGAGGTGGTGGTAGCGGTAAT					E.coRI
						ATAGGATCCTTAATGTTCTCTAACCACACCAGCCTT					BamHI
Yeast two-hybrid		pGADT7		AD-ABI5221-349		ATAGAATTCCCCACTAATCCTAAACCTAATCCAAA					E.coRI
						ATAGGATCCTTAACCATCCACTACTCTTTTCCTTCC					BamHI
Yeast two-hybrid		pGADT7		AD-ABI5350-442		ATAGAATTCCCAGTGGAGAAAGTAGTGGAGAGAA					E.coRI
						ATAGGATCCTTAGAGTGGACAACTCGGGTTCC					BamHI
Yeast two-hybrid		pGADT7		AD-ABI3		ATACATATGATGAAAAGCTTGCATGTGGC					NdeI
						ATAGGATCCTCATTTAACAGTTTGAGAAGTTGGTG					BamHI
Yeast two-hybrid		pGADT7		AD-ABI4		ATACATATGATGGACCCTTTAGCTTCCCAAC					NdeI
						ATACTCGAGTTAATAGAATTCCCCCAAGATGG					XhoI
Yeast one-hybrid		pGADT7		AD-PRR5		ATACATATGATGACTAGTAGCGAGGAAGTAGTTGAA					NdeI
						ATAGAATTCCTATGGAGCTTGTGTGGATTGGA					E.coRI
Yeast one-hybrid		pGADT7		AD-PRR7		ATACATATGATGAATGCTAATGAGGAGGG					NdeI
						ATAGAATTCTTAGCTATCCTCAATGTTTTTTATGTC					E.coRI
Yeast one-hybrid		pAbAi		pAbAi-EM1.1		ATAGAGCTCCAATCTTAGCTTTTGGTTTGCATT					SacI
						ATACCCGGGTTGAAGGTGTAGCTTTATCGAGTATT					SmaI
Yeast one-hybrid		pAbAi		pAbAi-EM1.2		ATAGAGCTCCAATCTTAGCTTTTGGTTTGCATT					SacI
						ATACCCGGGGAAGTCGTCACCAAGTACAAGAGC					SmaI
Yeast one-hybrid		pAbAi		pAbAi-EM1.3		ATAGAGCTCAGGAGAGGTAAGACTCAGCTCCTT					SacI
						ATACCCGGGACCCTAACATTTTTGCTTCCC					SmaI
Yeast one-hybrid		pAbAi		pAbAi-EM1.4		ATAGAGCTCTTAAGGAGGAGCGATTGGGG					SacI
						ATACCCGGGGAAGAGAGCACACATAGCGAAAAC					SmaI
Yeast one-hybrid		pAbAi		pAbAi-EM1.5		ATAGAGCTCTTCTAACGATGCCGTTTTGGA					SacI
						ATACCCGGGATTCTGAAACAGCTTCCCTTCTT					SmaI
Yeast one-hybrid		pAbAi		pAbAi-EM1.6		ATAGAGCTCTGTGGCCACTAAACATTTACCCT					SacI
						ATACCCGGGCATTACATACCAAATGTTGGCTCTC					SmaI
Yeast one-hybrid		pAbAi		pAbAi-EM1.7		ATAGAGCTCTTGCAAATTATTCTTCAAGACAATAAAT					SacI
						ATACCCGGGTGGTTTAGTGGAGTTTCTATGTGCAC					SmaI
Yeast one-hybrid		pAbAi		pAbAi-EM1.8		ATAGAGCTCACTTTTAGATAGATGCATTCACAAATTTT					SacI
						ATACCCGGGAGTATGTATAGTTAAATATAATAATTAAAATGTTAGA					SmaI
Yeast one-hybrid		pAbAi		pAbAi-EM1.9		ATAGAGCTCCTAATCAGCATGAGTCAAACGTGTAC					SacI
						ATACCCGGGGGTCTTTTTCAAGTTTTGAGTTTGG					SmaI
Yeast one-hybrid		pAbAi		pAbAi-EM1.10		ATAGAGCTCTAATTATTACATGGTAGATATGACTTTGTCG					SacI
						ATACCCGGGATTTATAAATCGATCACACATAATAACTG					SmaI
Yeast one-hybrid		pAbAi		pAbAi-EM1.11		ATAGAGCTCCTCTTCTTCTAATAACACCTATATTTTTCTTA					SacI
						ATACCCGGGTGAAATCTAAGTGCAATATTTCGGA					SmaI
Yeast one-hybrid		pAbAi		pAbAi-EM1.12		ATAGAGCTCAATAGATAAATAATAGTACTATCTAACTGATATTGAA					SacI
						ATACCCGGGAGAAATCAAGATAATTACCCACATTTG					SmaI
Yeast one-hybrid		pAbAi		pAbAi-EM1.13		ATAGAGCTCTGGGGGAAACAGAAAATGGAT					SacI
						ATACCCGGGGAGATGACACGTTGATGCTTACTCA					SmaI
Yeast one-hybrid		pAbAi		pAbAi-EM1.14		ATAGAGCTCCGTAAAGCCCATTATTTCTAGTCTC					SacI
						ATACCCGGGAATAGAAACGTTTGTGTTCCAAAGG					SmaI
Yeast one-hybrid		pAbAi		pAbAi-EM1.15		ATAGAGCTCTATAGGAATAATTACGTCGTCCGTATCT					SacI
						ATACCCGGGTTTTTGAAGAAAAAAACACGAACG					SmaI
Yeast one-hybrid		pAbAi		pAbAi-EM6.1		ATAGAGCTCGCATGTATCAAATTTATTAGAATCTTATGC					SacI
						ATACCCGGGTCTACTTCGAGATTAAATTAGTAATGAATG					SmaI
Yeast one-hybrid		pAbAi		pAbAi-EM6.2		ATAGAGCTCAACCATCAAACCTTATATAAGTTAGTCAAT					SacI
						ATACCCGGGTCAAAAGTTTGAACCATTAGTTTACTTAAT					SmaI
Yeast one-hybrid		pAbAi		pAbAi-EM6.3		ATAGAGCTCTGGGATGGTACTATATTGGTGAATC					SacI
						ATACCCGGGTCCTCCTCTAAATAGATAGATTTTCTGAA					SmaI
Yeast one-hybrid		pAbAi		pAbAi-EM6.4		ATAGAGCTCATTAGGTATTGAAATAAATTATTATTTATAGTTAGT					SacI
						ATACCCGGGTTTTTGACTTTTTCTAATTATGACGTTT					SmaI
Yeast one-hybrid		pAbAi		pAbAi-EM6.5		ATAGAGCTCAAAATCTGAAGACCTGGCAAAATT					SacI
						ATACCCGGGTACATCAATTTTAAACAGCGTACGATT					SmaI
Yeast one-hybrid		pAbAi		pAbAi-EM6.6		ATAGAGCTCACCATACGCAAGTGTGAAGTGTGTA					SacI
						ATACCCGGGCAAGTTATTTGTGTTCCTAAGACGAATTA					SmaI
Yeast one-hybrid		pAbAi		pAbAi-EM6.7		ATAGAGCTCCCTCGTAAGAATCACTCTCGTGTC					SacI
						ATACCCGGGATTTGTATTGTAAACACAAAAATTTGAACTA					SmaI
Yeast one-hybrid		pAbAi		pAbAi-EM6.8		ATAGAGCTCAAAAATATTAAAAAAACATTAAAAAAAATTAC					SacI
						ATACCCGGGATTTATGTTGTCCTCAACGGTTCTC					SmaI
Yeast one-hybrid		pAbAi		pAbAi-EM6.9		ATAGAGCTCTCATTCACAAAACGAATCAAAAGAA					SacI
						ATACCCGGGTATTTTGTGTAGCATTCCATATTGCTT					SmaI
Yeast one-hybrid		pAbAi		pAbAi-EM6.10		ATAGAGCTCAGTGTGATAGTCAAAACCAGGGG					SacI
						ATACCCGGGCTATATCTCTGAATTTTAGCTCCTAATTCTAT					SmaI
Yeast one-hybrid		pAbAi		pAbAi-EM6.11		ATAGAGCTCCATTTGAATCTTTTCAAAGTTGAGAGTA					SacI
						ATACCCGGGAGAAATCAAATTACAATTTGAAAGCG					SmaI
Yeast one-hybrid		pAbAi		pAbAi-EM6.12		ATAGAGCTCAAAATGAATATTTGCATATGAATCTGC					SacI
						ATACCCGGGCGTTGACGTTAGGTGGTCCATATA					SmaI
Yeast one-hybrid		pAbAi		pAbAi-EM6.13		ATAGAGCTCAATTTTGACCAGCAATTTATACACCTA					SacI
						ATACCCGGGCCTGAGGAAGAAATCCCGGAT					SmaI
Yeast one-hybrid		pAbAi		pAbAi-EM6.14		ATAGAGCTCTATTCATATTTACTTTCATACAGTATAGTCAAA					SacI
						ATACCCGGGTGTTCTTTAACTATACCGCCGC					SmaI
Yeast one-hybrid		pAbAi		pAbAi-EM6.15		ATAGAGCTCCGCGGCGAAGAAGTACGG					SacI
						ATACCCGGGGTCATACGTATGCTCTTCTTTCTTGG					SmaI
Yeast one-hybrid		pAbAi		pAbAi-EM6.16		ATAGAGCTCGTACCGATTGTCCCTGAGTCAC					SacI
						ATACCCGGGTATAGTAGCTCGCTCTATATATAGCGAGTT					SmaI
Yeast one-hybrid		pAbAi		pAbAi-EM6.17		ATAGAGCTCTCTTCTTCGTATATCATCATCAAGTCG					SacI
						ATACCCGGGGGCTCTTTAGTTACTTACACAACACAAG					SmaI
BiFC Assay		pFGC-nYFP		PRR5-nYFP		ATAGGATCCATGACTAGTAGCGAGGAAGTAGTTGAA					BamHI
						ATATCTAGATGGAGCTTGTGTGGATTGGAC					XbaI
BiFC Assay		pFGC-nYFP		PRR7-nYFP		ATATCTAGAATGAATGCTAATGAGGAGGG					XbaI
						ATATCTAGAGCTATCCTCAATGTTTTTTATGTC					XbaI
BiFC Assay		pFGC-nYFP		PRR9-nYFP		ATAGGATCCATGGGGGAGATTGTGGTTTTAA					BamHI
						ATATCTAGATGATTTTGTAGACGCGTCTGAAT					XbaI
BiFC Assay		pFGC-cYFP		ABI5-cYFP		ATAGAGCTCATGGTAACTAGAGAAACGAAGTTGACG					SacI
						ATAGGATCCGAGTGGACAACTCGGGTTCCTC					BamHI
BiFC Assay		pFGC-cYFP		ABI5-cYFP1-164		ATAGGATCCATGGTAACTAGAGAAACGAAGTTGACG					BamHI
						ATAGGATCCTATCTCAGACCAAACCTCATCAACAG					BamHI
Transgenic Plants and CoIP		pOCA30		2FLAG-PRR5		ATACCCGGGATGGATTACAAGGATGACGACGATAA					SmaI
						GGATTACAAGGATGACGACGATAAGATGACTAGTA
						GCGAGGAAGTAGTTGAA
						ATATCTAGACTATGGAGCTTGTGTGGATTGGA					XbaI
Transient Expression Assay		pGreenII:62-SK		pGreenII:62-SK-ABI5		ATAGGATCCATGGTAACTAGAGAAACGAAGTTGAC					BamHI
						ATAGTCGACTTAGAGTGGACAACTCGGGTTC					SalI
Transient Expression Assay		pGreenII:62-SK		pGreenII:62-SK-PRR5		ATAGGATCCATGACTAGTAGCGAGGAAGTAGTTGAA					BamHI
						ATACTCGAGCTATGGAGCTTGTGTGGATTGGA					XhoI
Transient Expression Assay		pGreenII:62-SK		pGreenII:62-SK-PRR7		ATAGAATTCATGAATGCTAATGAGGAGGG					E.coRI
						ATAGTCGACTTAGCTATCCTCAATGTTTTTTATGTC					SalI
Transient Expression Assay		pGreenII:0800-LUC				ATAGTCGACATAAGATAGCAATGATCCTCCCAA					SalI
				pGreenII:0800-EM1-LUC
						ATAGGATCCGAAGAAAAAAACACGAACGATATGT					BamHI
Transient Expression Assay		pGreenII:0800-LUC		pGreenII:0800-EM6-LUC		ATAGTCGACCCTGGCAAAATTTAGTGAATTC					SalI
						ATAGGATCCTACACAACACAAGTTTATATAAAACACTAG					BamHI
The boxed letters in red refer to the restriction enzyme sites.

## Sheet: Primers Used for RT-qPCR 
Supplemental Data Set S1. Yang et al. (2021). Plant Cell
Supplemental Data Set S1: Primers Used for Cloning, RT-qPCR, and ChIP analysis.
Gene	Primers (5’->3’)
PRR5	ATAGTGCAATAGGCAATCACATTG
	CGAACCTTTTTCTCATAACATCTGT
PRR7	TATGGGAAGTGATAATGGTGCTG
	TTCGGAAGCACCTCTCTTTTCT
PRR9	GAGAAAGCAGCTAGCAAGGAAGTA
	TCCTCTTCAACCGGAACTTCA
EM6	GGTCTTAGCACCGGAGACAAGC
	TTAGGTCTTGGTCCTGAATTTGGA
EM1	AAGGAGGACTCAGTACGATGGAAA
	CTATCACTTGTTGGTGAACTTTGACTC
RAB18	CATGGCGTCTTACCAGAACCG
	CTCCTCCTCCCATCGGATTTC
RD29B	TGACTCCGGTTTACGAAAAAGT
	GTCTCCTTCACTCCACTTCCAC
ABI5	AATAAGAGAGGGATAGCGAACG
	GCTACCACCACCTCTATGTATC
PP2A (AT1G13320)	TAACGTGGCCAAAATGATGC
	GTTCTCCACAACCGCTTGGT

## Sheet: Primers Used for ChIP
Supplemental Data Set S1. Yang et al. (2021). Plant Cell
Supplemental Data Set S1: Primers Used for Cloning, RT-qPCR, and ChIP analysis.
Gene	Primers (5’->3’)
EM1	GAGTCGTGTCAAGCAGCTCGT
	GACGTAATTATTCCTATAAATAGAAACGTT
EM6	CACGTTCAAAGTATACGTCAGCTAATA
	CGACTTGATGATATACGAAGAAGACTATA
PP2A (AT1G13320)	CAACGAACAAATCACAGAAAACATG
	AAAGGTAAAGAAGACAGCAACGAATT
